# Supplementary material for: TBCC Domain-Containing Protein Regulates Sporulation and Virulence of Phytophthora capsici via Nutrient-Responsive Signaling
Source: Int J Mol Sci. 2024 Nov 16;25(22):12301. doi: 10.3390/ijms252212301 (PMC11595192; doi:10.3390/ijms252212301)
Supplement: Supplementary file 1 [file ijms-25-12301-s001.zip]

Archive with 1 entries (1 files):
- ijms-3258776-supplementary.pdf
